# Supplementary material for: Volatile Organic Compound Emissions in the Invasive Legume Cytisus scoparius: Linking Plant Phenology, Arthropod Communities, and Environmental Factors
Source: Plants (Basel). 2025 Dec 28;15(1):95. doi: 10.3390/plants15010095 (PMC12787757; doi:10.3390/plants15010095)
Supplement: Supplementary file 1 [file plants-15-00095-s001.zip]

Archive with 1 entries (1 files):
- plants-4037420-supplementary.pdf
